# Supplementary material for: Anti-SARS-CoV-2 Immunoglobulins in Human Milk after Coronavirus Disease or Vaccination—Time Frame and Duration of Detection in Human Milk and Factors That Affect Their Titers: A Systematic Review
Source: Nutrients. 2023 Apr 14;15(8):1905. doi: 10.3390/nu15081905 (PMC10141636; doi:10.3390/nu15081905)
Supplement: Supplementary file 1 [file nutrients-15-01905-s001.zip]

Archive with 1 entries (1 files):
- nutrients-2296849-supplementary.pdf
